# Supplementary material for: Initial Relative Position Influencing Self-Assembly of a Black Phosphorus Ribbon on a CNT
Source: Int J Mol Sci. 2018 Dec 17;19(12):4085. doi: 10.3390/ijms19124085 (PMC6320985; doi:10.3390/ijms19124085)
Supplement: Supplementary file 1 [file ijms-19-04085-s001.zip]

Archive with 4 entries (3 files):
- Movies/
- Movies/Movie1-Scroll-CNT(7,7)-Ly=0nm-a=-30dge-during[600,1000]ps.avi
- Movies/Movie2-Wind only-tube-CNT(10,10)-Ly=3nm-a=6dge-during[600,1000]ps.avi
- Movies/Movie3-Half scroll-CNT(10,10)-Ly=0nm-a=-45dge-during[800,1000]ps.avi
